# Supplementary material for: Factors Associated with Impaired Humoral Immune Response to mRNA Vaccines in Patients with Inflammatory Bowel Disease: A Matched-Cohort Analysis from the RisCoin Study
Source: Vaccines (Basel). 2025 Jun 23;13(7):673. doi: 10.3390/vaccines13070673 (PMC12299133; doi:10.3390/vaccines13070673)
Supplement: Supplementary file 1 [file vaccines-13-00673-s001.zip]

Archive with 1 entries (1 files):
- vaccines-3610776-supplementary.pdf
